# Supplementary material for: Improvement of Cs3Cu2I5 Single-Crystal Growth Process by YCl3 Additives: Cu+ Oxidation Inhibition and Precursor Colloid Stabilization
Source: Molecules. 2026 Apr 20;31(8):1354. doi: 10.3390/molecules31081354 (PMC13119263; doi:10.3390/molecules31081354)
Supplement: Supplementary file 1 [file molecules-31-01354-s001.zip]

Archive with 1 entries (1 files):
- molecules-4250154-supplementary.pdf
